# Supplementary material for: Addressing cancer care inequities in sub-Saharan Africa: current challenges and proposed solutions
Source: Int J Equity Health. 2023 Sep 11;22:189. doi: 10.1186/s12939-023-01962-y (PMC10496173; doi:10.1186/s12939-023-01962-y)
Supplement: Supplementary file 1 — Additional file 1. [file 12939_2023_1962_MOESM1_ESM.xlsx]

## Sheet: Sheet1
Country	Population	Number of new cases	% incidence	Data source	Risk	Top cases	Number of deaths	% mortality	Data source	Risk of death	Top cases
Algeria	43851043	58418	0.00133219	Country-specific	13.9	Breast, Lung, Colon	32802	0.000748032	No data	7.9	Lung, Breast, Colon
Angola	32866268	20327	0.000618476	Local	13.7	Cervical, Breast, Prostate	12599	0.000383341	No data	9.2	Cervical, Breast, Prostate
Benin	12123198	6747	0.000556536	Country-specific	10.3	Breast, Prostate, Cervical	4662	0.000384552	No data	7.6	Breast, Liver, Prostate
Botswana	2351625	2010	0.000854728	Country-specific	10.7	Cervical, Breast, Kaposi Sarcoma	1112	0.000472865	No data	6.2	Cervical, Kaposi Sarcoma, Oesophagus
Burkina Faso	20903278	12045	0.000576225	Country-specific	11.6	Breast, Liver, Cervical	8695	0.000415963	No data	8.9	Liver, Breast, Cervical
Burundi	11890781	7929	0.000666819	No data	14.3	Cervical, Breast, Prostate	5701	0.000479447	No data	11.2	Cervical, Breast, Prostate
Cabo Verde	555988	825	0.00148384	Local	18.6	Stomach, Thyroid, Prostate	488	0.000877717	National (WHO)	11.4	Stomach, Liver, Lung
Cameroon	26545864	20745	0.000781478	Country-specific	12.5	Breast, Cervical, Prostate	13199	0.000497215	No data	8.8	Breast, Cervical, Prostate
CAR	4829764	2675	0.000553857	No data	10.6	Breast, Cervical, Prostate	1957	0.000405196	No data	8.3	Breast, Cervical, Prostate
Chad	16425859	8575	0.000522043	No data	10.5	Breast, Cervical, Prostate	6083	0.000370331	No data	8.2	Breast, Cervical, Liver
Comoros	869595	609	0.000700326	No data	12.1	Cervical, Prostate, Breast	411	0.000472634	No data	8.9	Cervical, Oesophagus, Prostate
Congo, Democratic Republic	89561404	48839	0.000545313	Country-specific	11.1	Cervical, Prostate, Breast	34412	0.000384228	No data	8.1	Cervical, Prostate, Breast
Congo, Republic	5518092	2478	0.000449068	Local	9.7	Breast, Prostate, Cervical	1595	0.000289049	No data	6.4	Liver, Prostate, Cervical
Cote D'Ivoire	26378275	17300	0.000655843	Country-specific	13	Breast, Prostate, Cervical	11760	0.000445821	No data	9.3	Breast, Prostate, Cervical
Djibouti	988002	765	0.00077429	No data	9.7	Breast, Cervical, Colorectum	527	0.0005334	No data	7.4	Breast, Cervical, Leukemia
Egypt	102334403	134632	0.00131561	Country-specific	16.3	Liver, Breast, Bladder	89042	0.000870108	National (WHO)	10.9	Liver, Breast, Bladder
Equatorial Guinea	1402985	927	0.000660734	No data	11.5	Breast, Cervical, Prostate	592	0.000421957	No data	8.3	Breast, Cervical, Liver
Eritrea	3546427	2408	0.000678993	No data	10.4	Breast, Cervical, Colorectum	1670	0.000470896	No data	7.7	Breast, Cervical, Leukemia
Eswatini	1160164	992	0.000855052	Country-specific	12.8	Cervical, Kaposi, Prostate	613	0.000528374	No data	8.4	Cervical, Kaposi, Prostate
Ethiopia	114963583	77352	0.000672839	Country-specific	11	Breast, Cervical, Leukemia	51865	0.000451143	No data	8.1	Breast, Cervical, Leukemia
Reunion	895308	2965	0.00331171	Country-specific	22.1	Prostate, Breast, Lung	1523	0.00170109	National (WHO)	10.5	Lung, Colon, Pancreas
Gabon	2225728	1750	0.00078626	Country-specific	12.3	Breast, Cervical, Liver	1030	0.00046277	No data	7.8	Liver, Cervical, Breast
Ghana	31072945	24009	0.000772666	Country-specific	11.7	Breast, Liver, Cervical	15802	0.000508545	No data	8.3	Liver, Breast, Cervical
Guinea	13132792	7871	0.000599339	Country-specific	12.1	Cervical, Liver, Breast	5888	0.000448343	No data	9.6	Cervical, Liver, Prostate
Guinea-Bissau	1967998	1127	0.000572663	No data	11.8	Cervical, Breast, Liver	836	0.000424797	No data	9.4	Cervical, Liver, Breast
Kenya	53771300	42116	0.000783243	Country-specific	16.2	Breast, Cervical, Prostate	27092	0.000503838	No data	11.6	Cervical, Breast, Oesophagus
Lesotho	2142252	1876	0.000875714	No data	11.1	Cervical, Breast, Prostate	1256	0.000586299	No data	7.9	Cervical, Oesophagus, Prostate
Liberia	5057677	3552	0.000702299	No data	12.4	Cervical, Breast, Liver	2603	0.000514663	No data	9.5	Cervical, Liver, Breast
Libya	6871287	7661	0.00111493	Local	13.5	Breast, Lung, Colon	4750	0.000691282	No data	8.7	Lung, Breast, Colon
Madagascar	27691019	20681	0.000746849	No data	13	Cervical, Breast, Prostate	13837	0.000499693	No data	9.4	Cervical, Breast, Prostate
Malawi	19129955	17936	0.000937587	Country-specific	15.1	Cervical, Oesophagus, Kaposi	12454	0.000651021	No data	11.6	Cervical, Oesophagus, Kaposi
Mali	20250834	14185	0.000700465	Country-specific	14.6	Breast, Cervical, Stomach	10234	0.000505362	No data	11.5	Breast, Cervical, Stomach
Mauritania	4649660	3079	0.000662199	No data	11.7	Breast, Cervical, Prostate	2121	0.000456162	No data	8.6	Cervical, Breast, Liver
Mauritius	1271767	3050	0.00239824	Country-specific	15.6	Breast, Colorectum, Prostate	1504	0.00118261	National (WHO)	7.7	Breast, Lung, Colon
Morocco	36910558	59370	0.00160848	Country-specific	15.3	Breast, Lung, Prostate	35265	0.000955418	National (WHO)	9.1	Lung, Breast, Stomach
Mozambique	31255435	25446	0.00081413	Country-specific	13.3	Cervical, Kaposi, Breast	18014	0.000576348	No data	10.3	Cervical, Kaposi, Liver
Namibia	2540916	3345	0.00131645	Country-specific	19.1	Breast, Cervical, Prostate	1876	0.000738316	No data	11.7	Breast, Cervical, Kaposi
Niger	24206636	9787	0.000404311	Country-specific	8.3	Breast, Liver, Cervical	7382	0.000304958	No data	6.8	Breast, Liver, Cervical
Nigeria	206139590	124815	0.000605488	Country-specific	11.7	Breast, Prostate, Cervical	78899	0.000382745	No data	8.1	Breast, Prostate, Cervical
Rwanda	12952209	8835	0.000682123	Local	12.3	Breast, Cervical, Prostate	6044	0.000466639	No data	9	Cervical, Breast, Prostate
Sao Tome & Principe	219161	151	0.000688991	No data	13.8	Prostate, Stomach, Lung	103	0.000469974	National (WHO)	8.9	Lung, Stomach, Liver
Senegal	16743930	11317	0.000675887	No data	12.6	Cervical, Breast, Liver	7893	0.000471395	No data	9.5	Cervical, Liver, Breast
Sierra Leone	7976985	4708	0.000590198	Country-specific	11	Breast, Cervical, Liver	3389	0.000424847	No data	8.5	Breast, Liver, Cervical
Somalia	15893219	10134	0.00063763	No data	12.4	Breast, Cervical, Prostate	7439	0.000468061	No data	9.9	Breast, Cervical, Leukemia
South Africa	59308690	108168	0.00182381	Country-specific	20.7	Breast, Prostate, Cervical	56802	0.000957735	National (WHO)	11.8	Lung, Cervical, Breast
South Sudan	11193729	6312	0.000563887	No data	10.2	Breast, Cervical, Prostate	4633	0.000413892	No data	7.9	Breast, Cervical, Oesophagus
Sudan	43849269	27382	0.000624457	Local	9.8	Breast, Non-hogkin, Prostate	17055	0.000388946	No data	6.4	Breast, Liver, Leukemia
Tanzania	59734213	40464	0.000677401	Local	14.3	Cervical, Breast, Prostate	26945	0.000451082	No data	10.3	Cervical, Oesophagus, Prostate
The Gambia	2416664	1035	0.000428276	Country-specific	7.5	Cervical, Liver, Breast	810	0.000335173	No data	6.4	Liver, Cervical, Lung
Togo	8278737	5208	0.000629081	Local	11.6	Breast, Prostate, Cervical	3468	0.000418904	No data	8.4	Breast, Cervical, Prostate
Tunisia	11818618	19446	0.00164537	Country-specific	13.5	Breast, Lung, Bladder	11855	0.00100308	National (WHO)	7.9	Lung, Breast, Bladder
Uganda	45741000	34008	0.000743491	Country-specific	15.8	Cervical, Kaposi, Breast	22992	0.000502656	No data	12	Cervical, Kaposi, Oesophagus
Zambia	18383956	13831	0.000752341	Country-specific	15.8	Cervical, Kaposi, Prostate	8672	0.000471716	No data	10.9	Cervical, Kaposi, Prostate
Zimbabwe	14862927	16083	0.00108209	Country-specific	19.8	Cervical, Breast, Prostate	10676	0.000718297	No data	14.1	Cervical, Breast, Prostate
